# Supplementary material for: Integrative co-registration of elemental imaging and histopathology for enhanced spatial multimodal analysis of tissue sections through TRACE
Source: Bioinform Adv. 2025 Jan 7;5(1):vbaf001. doi: 10.1093/bioadv/vbaf001 (PMC11742137; doi:10.1093/bioadv/vbaf001)
Supplement: vbaf001_Supplementary_Data [file vbaf001_supplementary_data.zip]

Archive with 1 entries (1 files):
- e10ea_trace_suppl_materials_revisions_submit_accept.docx
